# Supplementary material for: Catchment vegetation and temperature mediating trophic interactions and production in plankton communities
Source: PLoS One. 2017 Apr 17;12(4):e0174904. doi: 10.1371/journal.pone.0174904 (PMC5393547; doi:10.1371/journal.pone.0174904)
Supplement: S1 Text — (R) [file pone.0174904.s007.R]

##########################################################
# ZAC lake data 
# part I                                
# importing and merging datasets 
#########################################################

# clear workspace 
rm(list = ls())

# read data
pond <- read.table("Dam_data.txt",header=T)
chla <- read.table("Chl_a_data_toR.txt",header=T)
zoo <- read.table("zoopl_data_toR.txt",header=T)
veg <- read.table("Vegetation.txt",header=T)
temp <- read.table("temperature.all.txt",header=T)


# remove unnescessary columns
pond <- pond[-13:-14]
pond <- pond[-2:-3]
zoo <- zoo[-45]
zoo <- zoo[-22:-24]
zoo <- zoo[-10:-17]
veg <- veg[-4]
veg <- veg[-2]


# calculate percentage vegetation cover for each pond
veg[is.na(veg)] <- 0
(veg.mean <- round(aggregate(veg[,names(veg)[-(1:2)]], by=list(veg$Pond_ID), mean, na.rm=T),2))
names(veg.mean)[1] <- list("pond")
(veg.mean <- veg.mean[-2:-14])


# add veg data to pond data
(pond <- merge(pond, veg.mean, by.x="Dam_id", by.y="pond"))


# make data frame with mean temp data for 0-7 days lag
daily.temp.mean <- aggregate(temp[,names(temp)[-(1:5)]], by=list(temp$date), mean, na.rm=T)
colnames(daily.temp.mean)[1] <- c("dates")
dates <- data.frame("dates"= paste("07",c(11:17),"13", sep="."))
daily.temp.mean <- merge(dates, daily.temp.mean, by="dates", all =T)
new <- data.frame(matrix(NA, dim(pond)[1]*dim(daily.temp.mean)[1],8+2))
colnames(new) <- c("pond", "dates", paste("lag_",c(0:7),sep=""))

for (i in 1:dim(new)[1]) {
  new$pond[i] <- rep(1:dim(pond)[1],each=dim(daily.temp.mean)[1])[i]
  new$dates[i] <- rep(as.character(daily.temp.mean$dates),dim(pond)[1])[i]
new$temp[i] <- rep(as.character(daily.temp.mean$dates),dim(pond)[1])[i]
}
head(new, 32)

# add temp data to pond data
temp$dummy <- 1
temp.pond <- aggregate(temp[,names(temp)[-(1:5)]], by=list(temp$dummy), mean, na.rm=T)
pond$meantemp <- as.numeric(temp.pond[2:22])

zoo.mean <- aggregate(zoo[,names(zoo)[-(1:5)]], by=list(zoo$period, zoo$dam), mean, na.rm=T)
names(zoo.mean)[1:2] <- list("period", "dam")
pond$dam <- pond$Dam_id
levels(pond$maxdepth_cm) <- c(levels(pond$maxdepth_cm), "300")
pond$maxdepth_cm[pond$maxdepth_cm==">300"] <- "300"
pond$maxdepth_cm <- as.numeric(as.character(pond$maxdepth_cm))
pond$maxdepth_cm[pond$maxdepth_cm>299] <- 300

pond$area_m2[21] <- mean(pond$area_m2[1:20])
pond$maxdepth_cm[21] <- mean(pond$maxdepth_cm[1:20])


data <- merge(chla, pond, by=c("dam"))
data$fdam <- factor(data$dam)
data$fFish <- factor(data$Fish)

data1 <- merge(data, zoo, by=c("dam", "period"))
data2 <- merge(data, zoo.mean, by=c("dam", "period"))

head(data2)
head(pond)

pond2 <- pond[pond$Dam_id!=2,]

############

## Daphia

data2$chl_a_umL_1 <- c(NA, data2$chl_a_umL[1:length(data2$chl_a_umL)-1])
data2 <- transform(data2, chl_a_umL_1=ifelse(period==1, NA, chl_a_umL_1))

## 
data2[is.nan(data2$B_daph_ugL_1), "B_daph_ugL_1"] <- NA
data2[is.nan(data2$B_cop_ugL_1), "B_cop_ugL_1"] <- NA
data2[is.nan(data2$N_cop_1), "N_cop_1"] <- NA
data2[is.nan(data2$B_naup_ugL_1), "B_naup_ugL_1"] <- NA
data2[is.nan(data2$B_bos_ugL_1), "B_bos_ugL_1"] <- NA
data2[is.nan(data2$B_bos_ugL_1), "B_bos_ugL_1"] <- NA


#lag data
data2$Daph.gr <- ifelse(data2$B_daph_ugL_1>0, data2$B_daph_ugL/data2$B_daph_ugL_1, NA)
data2$phyto.gr <- ifelse(data2$chl_a_umL_1>0, data2$chl_a_umL/data2$chl_a_umL_1, NA)
data2$cop.gr <- ifelse((data2$B_cop_ugL_1+data2$B_naup_ugL)>0, 
                       (data2$B_cop_ugL+data2$B_naup_ugL)/(data2$B_cop_ugL_1+data2$B_naup_ugL), NA)
data2$B_cop <- data2$B_cop_ugL+data2$B_naup_ugL
data2$B_zoo <- data2$B_cop+data2$B_daph_ugL+data2$B_bos_ugL
data2$B_zoo_1 <- c(NA, data2$B_zoo[1:length(data2$B_zoo)-1])
data2 <- transform(data2, B_zoo_1=ifelse(period==1, NA, B_zoo_1))

data2$Zoo.gr <- ifelse(data2$B_zoo_1>0, data2$B_zoo/data2$B_zoo_1, NA)


######################################################################################
### PRODUCING FIGURE 1 - AND RUNNING ASSOCIATED MODELS; 


data3 <- subset(data2, dam!=2)

## corrlation P, N and TOC:
cor.test(data4$totN,data4$totP)
cor.test(data4$totN,data4$TOC)
cor.test(data4$totP,data4$TOC)

## P, N and TOC vs vegetation cover: 

data4 <- subset(data3, period==1)
M1 <- lm(log(totN_ugL)~veg, data=data4)
summary(M1)
anova(M1)
M2 <- lm(log(totP_ugL)~veg, data=data4)
summary(M2)
anova(M2)
M3 <- lm(log(TOC_mgL)~veg, data=data4)
summary(M3)
anova(M3)

## P, N and chlorophyll a

library(lme4)

M3 <- lmer(log(chl_a_umL)~log(totP_ugL)+(1|dam), data=data3, REML=F)
summary(M3)
M3b <- lmer(log(chl_a_umL)~1+(1|dam), data=data3, REML=F)
summary(M3b)
anova(M3, M3b)

M4 <- lmer(log(chl_a_umL)~log(totN_ugL)+(1|dam), data=data3, REML=F)
summary(M4)
M4b <- lmer(log(chl_a_umL)~1+(1|dam), data=data3, REML=F)
summary(M4b)
anova(M4, M4b)


## Chlorophyl a vs zooplancton
temp <- unique(data3$dam)
Me1 <- Me2 <- as.numeric()
se1 <- se2 <- as.numeric()
P1 <- as.numeric()

for(i in 1:length(temp)){
  temp1 <- subset(data3, dam==temp[i])
  Me1[i] <- mean(log(temp1$chl_a_umL))
  se1[i] <- sd(log(temp1$chl_a_umL))/sqrt(4)
  P1[i] <- log(temp1$totP_ugL[1])
  Me2[i] <- mean(log(temp1$B_zoo+0.01))
  se2[i] <- sd(log(temp1$B_zoo+0.01))/sqrt(4)
 }

M5 <- lm(Me2~Me1)
summary(M5)

M5b <- lm(Me2~1)
summary(M5b)

anova(M5b, M5)

######################################################################################################
### PLOTTING; 
#windows(width=7, height=15)

tiff("Fig1.tiff", res=300, width=2000, height=4000, units="px")
par(mfrow=c(3,1))

## Panel a)

par(mar=c(4,5,2,5), bty="l", cex=1.1)
plot(data4$veg, log(data4$totN_ugL), xlab="Percent vegetation cover in catchment", xlim=c(0, 100),
     pch=16, col="dark grey",
     ylab=expression(Log~total~nitrogen~(mu~gL^-1)))
abline(lm(log(data4$totN_ugL)~data4$veg), col="dark grey", lty=2, lwd=2)
text("a)", x=5, y=5.95)

par(new=T)
plot(data4$veg, log(data4$totP_ugL), axes=F, ylab="", xlab="",xlim=c(0, 100), ylim=c(0.5, 3.5),
     pch=16, col="dark red")
axis(side=4, col="dark red", col.axis="dark red")
mtext(side=4, text=expression(Log~total~phosphor~(mu~gL^-1)), line=3, col="dark red", cex=1)
abline(lm(log(data4$totP_ugL)~data4$veg), col="dark red", lty=1, lwd=2)

## Panle b)
par(mar=c(4,5,2,5), bty="l", cex=1.1)
plot(P1, Me1, ylim=c(-3, 1), pch=16, col="dark red", 
     xlab=expression(Log~total~phosphor~(mu~gL^-1)),
     ylab=expression(Log~Chlorophyl~alpha~(mu~gL^-1)))

arrows(x0=P1, x1=P1, y0=Me1-se1, y1=Me1+se1, angle=90, length=0.05, code=3)
points(P1, Me1,pch=16, col="dark red", cex=1.1)
text("b)", x=0.85, y=0.95)


### panle c)
par(mar=c(4,5,2,5), bty="l", cex=1.1)

plot(Me1, Me2, ylim=c(-4, 5), xlim=c(-3, 1), pch=16, col="dark red", 
     ylab=expression(Log~total~zooplankton~biomass~(mu~gL^-1)),
     xlab=expression(Log~Chlorophyl~alpha~(mu~gL^-1)))

arrows(x0=Me1, x1=Me1, y0=Me2-se2, y1=Me2+se2, angle=90, length=0.05, code=3)
arrows(x0=Me1-se1, x1=Me1+se1, y0=Me2, y1=Me2, angle=90, length=0.05, code=3)
text("c)", x=-2.9, y=4.7)

points(Me1, Me2,pch=16, col="dark red", cex=1.1)


### Figure S2 - Vegetation cover vs TOC

par(mar=c(4,5,2,5), bty="l", cex=1.1)
plot(data4$veg, log(data4$TOC_mgL), xlab="Percent vegetation cover i catchment", xlim=c(0, 100),
     pch=16, col="dark grey",
     ylab=expression(Log~TOC~(mu~gL^-1)))
abline(lm(log(data4$TOC_mgL)~data4$veg), col="dark grey", lty=2, lwd=2)

M6 <- lm(log(data4$TOC_mgL)~data4$veg)
M6b <- lm(log(data4$TOC_mgL)~1)
anova(M6b, M6)
